# Supplementary material for: Specificity of RNAi, LNA and CRISPRi as loss-of-function methods in transcriptional analysis
Source: Nucleic Acids Res. 2018 Jun 1;46(12):5950–66. doi: 10.1093/nar/gky437 (PMC6093183; doi:10.1093/nar/gky437)
Supplement: Supplementary Data [file gky437_supplemental_files.zip]

Archive with 5 entries (5 files):
- StojicLun_Supplementary_20180205.pdf
- SuppTable1.zip
- SuppTable2.zip
- SuppTable3.zip
- SuppTable4_Stojic.xls
