# Supplementary material for: Specificity of RNAi, LNA and CRISPRi as loss-of-function methods in transcriptional analysis
Source: Nucleic Acids Res. 2018 Jun 1;46(12):5950–66. doi: 10.1093/nar/gky437 (PMC6093183; doi:10.1093/nar/gky437)
Supplement: Supplementary Data [file gky437_supplemental_files.zip › SuppTable4_Stojic.xls]

## Sheet: RNA FISH SLC25A25-AS1 probes
Sets SSID Track::Sequence	Sets SSID Track::Sequence Name
aaaagcctgtctgtgaaggg	NR_033374_1
tggaaaggcatcaggtaacc	NR_033374_2
aagagagaggtgagtcagtc	NR_033374_3
tttcgggactttgggactga	NR_033374_4
acaagctgaccacatcagat	NR_033374_5
tgtcatggacagaaggtgga	NR_033374_6
caaaaggcctgggagcacag	NR_033374_7
tgggctgagcaggaggaaca	NR_033374_8
ctaagtaagaccaggacctc	NR_033374_9
tgggtgggaaggcatctaca	NR_033374_10
aagccaggaaaaggggcaat	NR_033374_11
ggaaactttattcccgagtc	NR_033374_12
cttctgcaagaggggaaaca	NR_033374_13
aaagagccctagtccaggac	NR_033374_14
tgtcaggtctgattagcact	NR_033374_15
gagattcattcccggaattg	NR_033374_16
cagagtcgctgggtaatgag	NR_033374_17
ctgcttcacataaagggtca	NR_033374_18
ctgacagctcactgcggaag	NR_033374_19
gatctcaggtgtctcagaag	NR_033374_20
cagacacgctccaggtaatc	NR_033374_21
catcctgacagcttcatctc	NR_033374_22
caagagaaacagcggtgggg	NR_033374_23
tccagggaacaaggggtcag	NR_033374_24
ctttggggacacagtcacag	NR_033374_25
caggaagtccaagctctgtg	NR_033374_26
tctcaaggtctgattggagg	NR_033374_27
cttaatcagggtttgcaacc	NR_033374_28
ccctctggtggagataaaat	NR_033374_29
aacatccaagtgtttcttgg	NR_033374_30
gaacagtgttcggtgaatcc	NR_033374_31
ccatatgtttcactgtatgt	NR_033374_32
actgaactgtgtacttgagt	NR_033374_33
acatccaggtattgggatat	NR_033374_34
aactaactatacctgggtgc	NR_033374_35
